# Supplementary material for: Three new karst-dwelling Cnemaspis Strauch, 1887 (Squamata; Gekkoniade) from Peninsular Thailand and the phylogenetic placement of C. punctatonuchalis and C. vandeventeri
Source: PeerJ. 2017 Jan 24;5:e2884. doi: 10.7717/peerj.2884 (PMC5267628; doi:10.7717/peerj.2884)
Supplement: Table S1 — Voucher number abbreviations are as follows: ABTC, Australian Biological Tissue Collection; AMS, Australian Museum, Sydney; ANWC, Australian National Wildlife Collection; BYU, Monte L. Bean Life Science Museum at Brigham Young University; CAS, California Academy of Sciences; FMNH, Field Museum of Natural History; HC, Herpetological Collection of the Universiti Kebangsaan Malaysia, Bangi, Selangor; ID, Indraneil Das field series; JB, Jon Boone captive collection; MVZ, Museum of Vertebrate Zoology (Berkeley); LSUHC, La Sierra University Herpetological Collection; LSUMZ, Louisiana State University Museum of Zoology; MZB, Museum Zoologicum Bogoriense, Cibinung, Java, Indonesia; RAH, Rod A. Hitchmough field series; TG, Tony Gamble; USMHC, Universiti Sains Malaysia Herpetological Collection at the Universiti Sains Malaysia, Penang, Malaysia; USNM, United States National Museum (Smithsonian); YPM, Yale Peabody Museum; ZMKU, Zoological Museum Kasetsart University, Thailand; ZRC, Zoological Reference Collection, Raffles Museum. [file peerj-05-2884-s001.tex]

\documentclass[fleqn,10pt]{wlpeerj}
\usepackage{gensymb}
\usepackage{lscape}
\usepackage{longtable}
\usepackage{color}
\usepackage{soul}	%This package is used for highlighting text in the document.
\usepackage{hyperref}
\usepackage{lineno}
\newcommand{\beginsupplement}{% %this begins the supplemental material
        \setcounter{table}{0}
        \renewcommand{\thetable}{S\arabic{table}}%
        \setcounter{figure}{0}
        \renewcommand{\thefigure}{S\arabic{figure}}%
     }
\newcommand{\Cite}[1]{[\citealt{#1}]} %This is used to put brackets on a citation already in parentheses.
\bibliography{Library_latex}

\begin{document}
\beginsupplement

\begin{landscape}
\begin{longtable}[ht]{l|l|l|l}
\caption{Specimens used for the molecular phylogenetic analyses. Voucher number abbreviations are as follows: ABTC, Australian Biological Tissue Collection; AMS, Australian Museum, Sydney; ANWC, Australian National Wildlife Collection; BYU, Monte L. Bean Life Science Museum at Brigham Young University; CAS, California Academy of Sciences; FMNH, Field Museum of Natural History; HC, Herpetological Collection of the Universiti Kebangsaan Malaysia, Bangi, Selangor; ID, Indraneil Das field series; JB, Jon Boone captive collection; MVZ, Museum of Vertebrate Zoology (Berkeley); LSUHC, La Sierra University Herpetological Collection; LSUMZ, Louisiana State University Museum of Zoology; MZB, Museum Zoologicum Bogoriense, Cibinung, Java, Indonesia; RAH, Rod A. Hitchmough field series; TG, Tony Gamble; USMHC, Universiti Sains Malaysia Herpetological Collection at the Universiti Sains Malaysia, Penang, Malaysia; USNM, United States National Museum (Smithsonian); YPM, Yale Peabody Museum; ZMKU, Zoological Museum Kasetsart University, Thailand; ZRC, Zoological Reference Collection, Raffles Museum.}\\

\endfirsthead
\cline{1-4}
\textbf{Table S1 continued\ldots}&&&\\
\cline{1-4}
\endhead
\cline{1-4}
\endfoot
\cline{1-4}

Voucher & Species & Locality & GenBank number\\\hline
FMNH 274474 & \textit{Agamura persica} & Pakistan: Balochistan, Makran district, Gwadar division & JX440515\\
n/a & \textit{Anolis carolinensis} & n/a & EU747728\\
ID 7618 & \textit{Crossobamon orientalis} & Rajasthan, India, Krom River & JX041338\\
LSUHC 8638 & \textit{Cyrtodactylus grismeri} & Vietnam: An Giang Province, Tuc Dup Hill & JX440538\\
JB 127 & \textit{Cyrtopodion elongatum} & captive & JX440516\\
n/a & \textit{Dixonius melanostictus} & Thailand & HM997153\\
LSUHC 7328 & \textit{Dixonius siamensis} & Cambodia: Pursat Provinve, Keo Seima District & EU054299\\
TG 00723 & \textit{Gehyra fehlmanni} & Imported from Malaysia & JN393948\\
ABTC 13940 & \textit{Gehyra insulensis} & Indonesia: Krakatau & GQ257784\\
LSUHC 7379 & \textit{Gehyra mutilata} & Cambodia: Pursat Province, Phnom Aural & JN393914\\
n/a & \textit{Gekko gecko} & unknown & EU054288\\
MVZ 245438 & \textit{Hemidactylus angulatus} & Ghana: Volta region, Togo Hills & EU268367\\
CAS 229633 & \textit{Hemidactylus frenatus} & Myanmar: Tanintharyi Division, Kaw Thaung District & HM559629\\
CAS 223286 & \textit{Hemidactylus garnotii} & Myanmar: Rakhine State, Taung Gok Township & EU268363\\
YPM 14798 & \textit{Hemidactylus mabouia} & USA: Florida & HM559639\\
LSUMZ H-1981 & \textit{Hemidactylus turcicus} & USA: Louisiana & EU268360\\
ANWC R6147 & \textit{Heteronotia binoei} & Australia: Northern Territory & AY369027\\
ZRC 24847 & \textit{Lepidodactylus lugubris} & Singapore & JN393944\\
n/a & \textit{Lialis jicari} & Australia & AY369025\\
n/a & \textit{Mediodactylus russowii} & captive & JX440517\\
USNM 322160 & \textit{Nactus pelagicus} & Tonga: Eua Island & HM997161\\
AMS 143861 & \textit{Oedura marmorata} & Australia, Queensland & GU459951\\
n/a & \textit{Perochirus ateles} & Federated States of Micronesia & JN393938 \\
MVZ 197233 & \textit{Pygopus nigriceps} & Australia: Northern Territory & JX440518\\
CAS 198428 & \textit{Sphaerodactylus roosevelti} & USA: Puerto Rico & JN393943\\
JB 34 & \textit{Sphaerodactylus torrei} & Cuba & JX440519\\
CAS 228602 & \textit{Tenuidactylus caspius} & Iran: Protected Area, Semnan Province & JX041448\\
JB 28 & \textit{Tropicolotes steudneri} & captive & JX440520\\
RAH292 & \textit{Woodworthia maculata} & New Zealand: Titahi Bay & GU459852\\
LSUHC 6757 & \textit{Cnemaspis affinis} & Malaysia: Penang, Pulau Pinang & KM024684\\
LSUHC 6774 & \textit{Cnemaspis affinis} & Malaysia: Penang, Pulau Pinang & KM024681\\
LSUHC 6787 & \textit{Cnemaspis affinis} & Malaysia: Penang, Pulau Pinang & KM024682\\
LSUHC 6788 & \textit{Cnemaspis affinis} & Malaysia: Penang, Pulau Pinang & KM024683\\
LSUHC 6758 & \textit{Cnemaspis affinis} & Malaysia: Penang, Pulau Pinang & KM024685\\
LSUHC 6759 & \textit{Cnemaspis affinis} & Malaysia: Penang, Pulau Pinang & KM024686\\
LSUHC 8304 & \textit{Cnemaspis argus} & Malaysia: Terengganu, Gunung Lawit & KM024687\\
LSUHC 10834 & \textit{Cnemaspis argus} & Malaysia: Terengganu, Gunung Tebu & KM024688\\
LSUHC 10835 & \textit{Cnemaspis argus} & Malaysia: Terengganu, Gunung Tebu & KM024689\\
LSUHC 10858 & \textit{Cnemaspis argus} & Malaysia: Terengganu, Gunung Tebu & KM024690\\
LSUHC 10859 & \textit{Cnemaspis argus} & Malaysia: Terengganu, Gunung Tebu & KM024691\\
LSUHC 8610 & \textit{Cnemaspis aurantiacopes} & Vietnam: Kien Giang Province, Hon Dat Hill & KM024692\\
LSUHC 8611 & \textit{Cnemaspis aurantiacopes} & Vietnam: Kien Giang Province, Hon Dat Hill & KM024693\\
LSUHC 8612 & \textit{Cnemaspis aurantiacopes} & Vietnam: Kien Giang Province, Hon Dat Hill & KM024694\\
LSUHC 7301 & \textit{Cnemaspis baueri} & Malaysia: Johor, Pulau Aur & KM024695\\
LSUHC 7302 & \textit{Cnemaspis baueri} & Malaysia: Johor, Pulau Aur & KM024696\\
LSUHC 7303 & \textit{Cnemaspis baueri} & Malaysia: Johor, Pulau Aur & KM024697\\
LSUHC 7273 & \textit{Cnemaspis baueri} & Malaysia: Johor, Pulau Aur & KM024698\\
LSUHC 7274 & \textit{Cnemaspis baueri} & Malaysia: Johor, Pulau Aur & KM024699\\
LSUHC 9070 & \textit{Cnemaspis bayuensis} & Malaysia: Kelantan, Kampung Bayu & KM024700\\
LSUHC 9071 & \textit{Cnemaspis bayuensis} & Malaysia: Kelantan, Kampung Bayu & KM024701\\
LSUHC 9072 & \textit{Cnemaspis bayuensis} & Malaysia: Kelantan, Kampung Bayu & KM024702\\
LSUHC 11444 & \textit{Cnemaspis bidongensis} & Malaysia: Terengganu, Pulau Bidong & KM024703\\
LSUHC 11445 & \textit{Cnemaspis bidongensis} & Malaysia: Terengganu, Pulau Bidong & KM024704\\
LSUHC 11446 & \textit{Cnemaspis bidongensis} & Malaysia: Terengganu, Pulau Bidong & KM024705\\
LSUHC 11447 & \textit{Cnemaspis bidongensis} & Malaysia: Terengganu, Pulau Bidong & KM024706\\
LSUHC 8789 & \textit{Cnemaspis biocellata} & Malaysia: Perlis, Gua Kelam & KM024707\\
LSUHC 8817 & \textit{Cnemaspis biocellata} & Malaysia: Perlis, Kuala Perlis & KM024708\\
LSUHC 8818 & \textit{Cnemaspis biocellata} & Malaysia: Perlis, Kuala Perlis & KM024709\\
LSUHC 9278 & \textit{Cnemaspis boulengerii} & Vietnam: Ca Mau Province, Con Dao Archipelago & KM024710\\
LSUHC 9279 & \textit{Cnemaspis boulengerii} & Vietnam: Ca Mau Province, Con Dao Archipelago & KM024711\\
LSUHC 8577 & \textit{Cnemaspis caudanivea} & Vietnam: Kien Giang Province, Hon Tre Island & KM024712\\
LSUHC 8578 & \textit{Cnemaspis caudanivea} & Vietnam: Kien Giang Province, Hon Tre Island & KM024713\\
LSUHC 8582 & \textit{Cnemaspis caudanivea} & Vietnam: Kien Giang Province, Hon Tre Island & KM024714\\
LSUHC 9567 & \textit{Cnemaspis chanardi} & Thailand: Nakhon Si Thammarat Prov., Thum Thong Panra & KM024715\\
LSUHC 9338 & \textit{Cnemaspis chanthaburiensis} & Cambodia: Pursat Prov., Phnom Dalai & KM024716\\
LSUHC 6562 & \textit{Cnemaspis flavigaster}  & Malaysia: Selangor, Kepong & KM024717\\
LSUHC 8835 & \textit{Cnemaspis flavigaster} & Malaysia: Selangor, Kepong & KM024718\\
LSUHC 8836 & \textit{Cnemaspis flavigaster} & Malaysia: Selangor, Kepong & KM024719\\
LSUHC 10380 & \textit{Cnemaspis flavigaster} & Malaysia: Selangor, Ulu Gombak & KM024720\\
LSUHC 8079 & \textit{Cnemaspis flavolineata} & Malaysia: Pahang, Fraser's Hill, The Gap & KM024721\\
LSUHC 9969 & \textit{Cnemaspis grismeri} & Malaysia: Perak, Lenggong & KM024722\\
LSUHC 9970 & \textit{Cnemaspis grismeri} & Malaysia: Perak, Lenggong & KM024723\\
LSUHC 9730 & \textit{Cnemaspis grismeri} & Malaysia: Perak, Lenggong & KM024724\\
LSUHC 9732 & \textit{Cnemaspis grismeri} & Malaysia: Perak, Lenggong & KM024725\\
LSUHC 9733 & \textit{Cnemaspis grismeri} & Malaysia: Perak, Lenggong & KM024726\\
LSUHC 9358a & \textit{Cnemaspis hangus} & Malaysia: Pahang, Bukit Hangus & KM024727\\
LSUHC 9358b & \textit{Cnemaspis hangus} & Malaysia: Pahang, Bukit Hangus & KM024728\\
HC 0225 & \textit{Cnemaspis hangus} & Malaysia: Pahang, Bukit Hangus & KM024729\\
LSUHC 9665 & \textit{Cnemaspis harimau} & Malaysia: Kedah, Gunung Jerai & KM024730\\
LSUHC 9667 & \textit{Cnemaspis harimau} & Malaysia: Kedah, Gunung Jerai & KM024731\\
LSUHC 9668 & \textit{Cnemaspis harimau} & Malaysia: Kedah, Gunung Jerai & KM024732\\
LSUHC 9455 & \textit{Cnemaspis huaseesom} & Thailand: Kanchanaburi Province, Sai Yok National Park & KM024733\\
LSUHC 9457 & \textit{Cnemaspis huaseesom} & Thailand: Kanchanaburi Province, Sai Yok National Park & KM024734\\
LSUHC 9458 & \textit{Cnemaspis huaseesom} & Thailand: Kanchanaburi Province, Sai Yok National Park & KM024735\\
LSUHC 9054 & \textit{Cnemaspis karsticola} & Malaysia: Kelantan, Gunung Reng & KM024736\\
LSUHC 9055 & \textit{Cnemaspis karsticola} & Malaysia: Kelantan, Gunung Reng & KM024737\\
LSUHC 5317 & \textit{Cnemaspis kendallii} & Indonesia: Riau Prov., Pulau Serasan & KM024738\\
LSUHC 9171 & \textit{Cnemaspis kendallii} & Malaysia: Sarawak, Gunung Gading & KM024739\\
LSUHC 9172 & \textit{Cnemaspis kendallii} & Malaysia: Sarawak, Gunung Gading & KM024740\\
LSUHC 9173 & \textit{Cnemaspis kendallii} & Malaysia: Sarawak, Gunung Gading & KM024741\\
LSUHC 9174 & \textit{Cnemaspis kendallii} & Malaysia: Sarawak, Gunung Gading & KM024742\\
LSUHC 9178 & \textit{Cnemaspis kendallii} & Malaysia: Sarawak, Santubong & KM024743\\
LSUHC 9179 & \textit{Cnemaspis kendallii} & Malaysia: Sarawak, Santubong & KM024744\\
LSUHC 8847 & \textit{Cnemaspis kumpoli} & Malaysia: Perlis, Perlis State Park & KM024745\\
LSUHC 8848 & \textit{Cnemaspis kumpoli} & Malaysia: Perlis, Perlis State Park & KM024746\\
LSUHC 3902 & \textit{Cnemaspis limi} & Malaysia: Pahang, Pulau Tioman & KM024747\\
LSUHC 3904 & \textit{Cnemaspis limi} & Malaysia: Pahang, Pulau Tioman & KM024748\\
LSUHC 3774 & \textit{Cnemaspis limi} & Malaysia: Pahang, Pulau Tioman & KM024749\\
LSUHC 3888 & \textit{Cnemaspis limi} & Malaysia: Pahang, Pulau Tioman & KM024750\\
LSUHC 8853 & \textit{Cnemaspis mcguirei} & Malaysia: Perak, Bukit Larut & KM024751\\
LSUHC 8854 & \textit{Cnemaspis mcguirei} & Malaysia: Perak, Bukit Larut & KM024752\\
LSUHC 8855 & \textit{Cnemaspis mcguirei} & Malaysia: Perak, Bukit Larut & KM024753\\
LSUHC 9114 & \textit{Cnemaspis monachorum} & Malaysia: Kedah, Langkawi Archipelago, Pulau Langkawi & KM024754\\
LSUHC 10807 & \textit{Cnemaspis monachorum} & Malaysia: Kedah, Langkawi Archipelago, Pulau Langgun & KM024755\\
LSUHC 10808 & \textit{Cnemaspis monachorum} & Malaysia: Kedah, Langkawi Archipelago, Pulau Langgun & KM024756\\
LSUHC 10809 & \textit{Cnemaspis monachorum} & Malaysia: Kedah, Langkawi Archipelago, Pulau Langgun & KM024757\\
LSUHC 10810 & \textit{Cnemaspis monachorum} & Malaysia: Kedah, Langkawi Archipelago, Pulau Langgun & KM024758\\
MZB.Lace 10155 & \textit{Cnemaspis mumpuniae} & Indonesia: Riau Province, Bedung fragmented forest area & KM024759\\
MZB.Lace 10166 & \textit{Cnemaspis mumpuniae} & Indonesia: Riau Province, Sekunyam Forest Reserve & KM024760\\
MZB.Lace 10167 & \textit{Cnemaspis mumpuniae} & Indonesia: Riau Province, Sekunyam Forest Reserve & KM024761\\
USMHC 1347 & \textit{Cnemaspis narathiwatensis} & Malaysia: Perak, Belum-Temengor, Sungai Enam & KM024762\\
USMHC 1348 & \textit{Cnemaspis narathiwatensis} & Malaysia: Perak, Belum-Temengor, Sungai Enam & KM024763\\
USMHC 1349 & \textit{Cnemaspis narathiwatensis} & Malaysia: Perak, Belum-Temengor, Sungai Enam & KM024764\\
USMHC 1350 & \textit{Cnemaspis narathiwatensis} & Malaysia: Perak, Belum-Temengor, Sungai Enam & KM024765\\
LSUHC 8478 & \textit{Cnemaspis neangthyi} & Cambodia: Pursat Prov., O'Lakmeas & KM024766\\
LSUHC 8515 & \textit{Cnemaspis neangthyi} & Cambodia: Pursat Prov., O'Lakmeas & KM024767\\
LSUHC 8516 & \textit{Cnemaspis neangthyi} & Cambodia: Pursat Prov., O'Lakmeas & KM024768\\
LSUHC 8517 & \textit{Cnemaspis neangthyi} & Cambodia: Pursat Prov., O'Lakmeas & KM024769\\
LSUHC 9168 & \textit{Cnemaspis nigridia} & Malaysia: Sarawak, Gunung Gading & KM024770\\
LSUHC 9169 & \textit{Cnemaspis nigridia} & Malaysia: Sarawak, Gunung Gading & KM024771\\
LSUHC 9170 & \textit{Cnemaspis nigridia} & Malaysia: Sarawak, Gunung Gading & KM024772\\
LSUHC 9568 & \textit{Cnemaspis niyomwanae} & Thailand: Trang Prov., Thum Khao Ting & KM024773\\
LSUHC 9571 & \textit{Cnemaspis niyomwanae} & Thailand: Trang Prov., Thum Khao Ting & KM024774\\
LSUHC 8646 & \textit{Cnemaspis nuicamensis} & Vietnam: An Giang Province, Nui Cam Hill & KM024775\\
LSUHC 8647 & \textit{Cnemaspis nuicamensis} & Vietnam: An Giang Province, Nui Cam Hill & KM024776\\
LSUHC 8648 & \textit{Cnemaspis nuicamensis} & Vietnam: An Giang Province, Nui Cam Hill & KM024777\\
LSUHC 8649 & \textit{Cnemaspis nuicamensis} & Vietnam: An Giang Province, Nui Cam Hill & KM024778\\
LSUHC 9978 & \textit{Cnemaspis omari} & Malaysia: Perlis, Perlis State Park & KM024779\\
LSUHC 9565 & \textit{Cnemaspis omari} & Thailand: Satun Prov., Phuphaphet Cave & KM024780\\
LSUHC 9184 & \textit{Cnemaspis paripari} & Malaysia: Sarawak, Gua Pari-pari & KM024781\\
LSUHC 9185 & \textit{Cnemaspis paripari} & Malaysia: Sarawak, Gua Angin & KM024782\\
LSUHC 9186 & \textit{Cnemaspis paripari} & Malaysia: Sarawak, Gua Angin & KM024783\\
LSUHC 9192 & \textit{Cnemaspis paripari} & Malaysia: Sarawak, Gua Angin & KM024784\\
LSUHC 8011 & \textit{Cnemaspis pemanggilensis} & Malaysia: Johor, Pulau Pemanggil & KM024785\\
LSUHC 8012 & \textit{Cnemaspis pemanggilensis} & Malaysia: Johor, Pulau Pemanggil & KM024786\\
LSUHC 8013 & \textit{Cnemaspis pemanggilensis} & Malaysia: Johor, Pulau Pemanggil & KM024787\\
LSUHC 8014 & \textit{Cnemaspis pemanggilensis} & Malaysia: Johor, Pulau Pemanggil & KM024788\\
LSUHC 3773 & \textit{Cnemaspis peninsularis} & Malaysia: Pahang, Pulau Tioman & KM024789\\
LSUHC 3797 & \textit{Cnemaspis peninsularis} & Malaysia: Pahang, Pulau Tioman & KM024790\\
LSUHC 3820 & \textit{Cnemaspis peninsularis} & Malaysia: Pahang, Pulau Tioman & KM024791\\
LSUHC 4707 & \textit{Cnemaspis peninsularis} & Malaysia: Johor, Pulau Tinggi & KM024792\\
LSUHC 4756 & \textit{Cnemaspis peninsularis} & Malaysia: Johor, Pulau Tinggi & KM024793\\
LSUHC 4958 & \textit{Cnemaspis peninsularis} & Malaysia: Pahang, Sungai Lembing & KM024794\\
LSUHC 5056 & \textit{Cnemaspis peninsularis} & Malaysia: Johor, Pulau Tulai & KM024795\\
LSUHC 5184 & \textit{Cnemaspis peninsularis} & Malaysia: Johor, Pulau Seribuat & KM024796\\
LSUHC 5185 & \textit{Cnemaspis peninsularis} & Malaysia: Johor, Pulau Seribuat & KM024797\\
LSUHC 5307 & \textit{Cnemaspis peninsularis} & Malaysia: Johor, Pulau Aceh & KM024798\\
LSUHC 5703 & \textit{Cnemaspis peninsularis} & Malaysia: Johor, Pulau Aceh & KM024799\\
LSUHC 6380 & \textit{Cnemaspis peninsularis} & Malaysia: Johor, Pulau Ibol & KM024800\\
LSUHC 6381 & \textit{Cnemaspis peninsularis} & Malaysia: Johor, Pulau Ibol & KM024801\\
LSUHC 5731 & \textit{Cnemaspis peninsularis} & Malaysia: Johor, Pulau Babi Besar & KM024802\\
LSUHC 8122 & \textit{Cnemaspis peninsularis} & Malaysia: Johor, Endau-Rompin, Selai & KM024803\\
LSUHC 8126 & \textit{Cnemaspis peninsularis} & Malaysia: Johor, Endau-Rompin, Selai & KM024804\\
LSUHC 8910 & \textit{Cnemaspis peninsularis} & Malaysia: Johor, Gunung Panti Forest Reseve & KM024806\\
LSUHC 8965 & \textit{Cnemaspis peninsularis} & Malaysia: Johor, Gunung Ledang & KM024807\\
LSUHC 8966 & \textit{Cnemaspis peninsularis} & Malaysia: Johor, Gunung Ledang & KM024808\\
LSUHC 8967 & \textit{Cnemaspis peninsularis} & Malaysia: Johor, Gunung Ledang & KM024809\\
LSUHC 9376 & \textit{Cnemaspis peninsularis} & Malaysia: Terengganu, Pulau Tenggol & KM024810\\
LSUHC 9377 & \textit{Cnemaspis peninsularis} & Malaysia: Terengganu, Pulau Tenggol & KM024811\\
LSUHC 9380 & \textit{Cnemaspis peninsularis} & Malaysia: Terengganu, Pulau Tenggol & KM024812\\
LSUHC 9382 & \textit{Cnemaspis peninsularis} & Malaysia: Terengganu, Pulau Tenggol & KM024813\\
LSUHC 10238 & \textit{Cnemaspis peninsularis} & Malaysia: Johor, Gunung Berlumut & KM024814\\
LSUHC 10239 & \textit{Cnemaspis peninsularis} & Malaysia: Johor, Gunung Berlumut & KM024815\\
LSUHC 10454 & \textit{Cnemaspis peninsularis} & Singapore, Nee Soon Swamp & KM024816\\
HC 0226 & \textit{Cnemaspis peninsularis} & Malaysia: Pahang, Bukit Hangus & KM024817\\
HC 0228A & \textit{Cnemaspis peninsularis} & Malaysia: Pahang, Bukit Hangus & KM024818\\
HC 0228B & \textit{Cnemaspis peninsularis} & Malaysia: Pahang, Bukit Hangus & KM024819\\
LSUHC 8699 & \textit{Cnemaspis perhentianensis} & Malaysia: Terengganu, Pulau Perhentian Besar & KM024820\\
LSUHC 8700 & \textit{Cnemaspis perhentianensis} & Malaysia: Terengganu, Pulau Perhentian Besar & KM024821\\
LSUHC 9060 & \textit{Cnemaspis perhentianensis} & Malaysia: Terengganu, Pulau Perhentian Besar & KM024822\\
LSUHC 9412 & \textit{Cnemaspis perhentianensis} & Malaysia: Terengganu, Pulau Perhentian Besar & KM024823\\
LSUHC 9145 & \textit{Cnemaspis pseudomcguirei} & Malaysia: Perak, Bukit Larut & KM024824\\
LSUHC 9146 & \textit{Cnemaspis pseudomcguirei} & Malaysia: Perak, Bukit Larut & KM024825\\
LSUHC 9147 & \textit{Cnemaspis pseudomcguirei} & Malaysia: Perak, Bukit Larut & KM024826\\
LSUHC 9243 & \textit{Cnemaspis psychedelica} & Vietnam: Can Mau Province, Hon Khoai Island & KM024827\\
LSUHC 9244 & \textit{Cnemaspis psychedelica} & Vietnam: Can Mau Province, Hon Khoai Island & KM024828\\
LSUHC 9430 & \textit{Cnemaspis roticanai} & Malaysia: Kedah, Pulau Langkawi, Gunung Raya & KM024829\\
LSUHC 9431 & \textit{Cnemaspis roticanai} & Malaysia: Kedah, Pulau Langkawi, Gunung Raya & KM024830\\
LSUHC 9439 & \textit{Cnemaspis roticanai} & Malaysia: Kedah, Pulau Langkawi, Gunung Raya & KM024831\\
LSUHC 11015 & \textit{Cnemaspis selamatkanmerapoh} & Malaysia: Pahang, Merapoh, Gua Gunting & KM024832\\
LSUHC 11016 & \textit{Cnemaspis selamatkanmerapoh} & Malaysia: Pahang, Merapoh, Gua Gunting & KM024833\\
LSUHC 6773 & \textit{Cnemaspis shahruli} & Malaysia: Kedah, Pulau Pinang & KM024834\\
LSUHC 9163 & \textit{Cnemaspis shahruli} & Malaysia: Penang, Pulau Jerejak & KM024835\\
LSUHC 9586 & \textit{Cnemaspis shahruli} & Malaysia: Kedah, Sungai Sedim & KM024836\\
LSUHC 9613 & \textit{Cnemaspis shahruli} & Malaysia: Penang, Pulau Jerejak & KM024837\\
LSUHC 9474 & \textit{Cnemaspis siamensis} & Thailand, Chumpon Province, Pathio & KM024838\\
LSUHC 9485 & \textit{Cnemaspis siamensis} & Thailand, Chumpon Province, Pathio & KM024839\\
LSUHC 11089 & \textit{Cnemaspis stongensis} & Malaysia: Kelantan, Gunung Stong, Kem Baha & KM024840\\
LSUHC 11090 & \textit{Cnemaspis stongensis} & Malaysia: Kelantan, Gunung Stong, Kem Baha & KM024841\\
LSUHC 11091 & \textit{Cnemaspis stongensis} & Malaysia: Kelantan, Gunung Stong, Kem Baha & KM024842\\
LSUHC 5314 & \textit{Cnemaspis sundainsula} & Indonesia: Riau Province, Pulau Natuna Besar & KM024843\\
MZB.Lace 9436 & \textit{Cnemaspis sundainsula} & Indonesia: Riau Province, Pulau Natuna Besar, Gunung Ranai & KM024844\\
MZB.Lace 10156 & \textit{Cnemaspis sundainsula} & Indonesia: Riau Province, Pulau Natuna Besar, Ceruk Forest Conserve & KM024845\\
MZB.Lace 10157 & \textit{Cnemaspis sundainsula} & Indonesia: Riau Province, Pulau Natuna Besar, Ceruk Forest Conserve & KM024846\\
MZB.Lace 10158 & \textit{Cnemaspis sundainsula} & Indonesia: Riau Province, Pulau Natuna Besar, Ceruk Forest Conserve & KM024847\\
MZB.Lace 10160 & \textit{Cnemaspis sundainsula} & Indonesia: Riau Province, Pulau Natuna Besar, Gunung Air Hiu  & KM024848\\
LSUHC 9160 & \textit{Cnemaspis temiah} & Malaysia: Pahang, Cameron Highlands, Tanah Rata & KM024849\\
LSUHC 9739 & \textit{Cnemaspis temiah} & Malaysia: Pahang, Cameron Highlands, Tanah Rata & KM024850\\
LSUHC 9816 & \textit{Cnemaspis temiah} & Malaysia: Pahang, Cameron Highlands, Tanah Rata & KM024851\\
LSUHC 8631 & \textit{Cnemaspis tucdupensis} & Vietnam: An Giang Province, Tuc Dup Hill & KM024852\\
LSUHC 8632 & \textit{Cnemaspis tucdupensis} & Vietnam: An Giang Province, Tuc Dup Hill & KM024853\\
LSUHC 8633 & \textit{Cnemaspis tucdupensis} & Vietnam: An Giang Province, Tuc Dup Hill & KM024854\\
LSUHC 8634 & \textit{Cnemaspis tucdupensis} & Vietnam: An Giang Province, Tuc Dup Hill & KM024855\\
BYU 62535& \textit{Cnemaspis lineogularis} sp. nov. & Thailand: Prachuap Khiri Khan, Kui Buri District, Wat Khao Daeng   & KY091231\\
BYU 62536 & \textit{Cnemaspis lineogularis} sp. nov. & Thailand: Prachuap Khiri Khan, Kui Buri District, Wat Khao Daeng & KY091232\\
ZMKU R 00728 & \textit{Cnemaspis lineogularis} sp. nov. & Thailand: Prachuap Khiri Khan, Kui Buri District, Wat Khao Daeng & KY091233\\
BYU 62537 & \textit{Cnemaspis phangngaensis} sp. nov. & Thailand: Phangnga, Mueang Phangnga, Khao Chang, Phung Chang Cave & KY091234\\
BYU 62538 & \textit{Cnemaspis phangngaensis} sp. nov. & Thailand: Phangnga, Mueang Phangnga, Khao Chang, Phung Chang Cave & KY091235\\
BYU 62539 & \textit{Cnemaspis punctatonuchalis} & Thailand: Prachaup Khiri Khan, Thap Sakae & KY091236\\
BYU 62540 & \textit{Cnemaspis punctatonuchalis} & Thailand: Prachaup Khiri Khan, Thap Sakae & KY091237\\
BYU 62541 & \textit{Cnemaspis vandeventeri} & Thailand: Ranong, Suk Samran, Naka  &  KY091238\\
BYU 62542 & \textit{Cnemaspis thachanaensis} sp. nov.  & Thailand: Surat Thani, Tha Chana, Tham Khao Sonk Hill & KY091239\\
ZMKU R 00729 & \textit{Cnemaspis thachanaensis} sp. nov.  & Thailand: Surat Thani, Tha Chana, Tham Khao Sonk Hill & KY091240\\
ZMKU R 00730 & \textit{Cnemaspis thachanaensis} sp. nov.  & Thailand: Surat Thani, Tha Chana, Tham Khao Sonk Hill & KY091241\\
ZMKU R 00731 & \textit{Cnemaspis thachanaensis} sp. nov.  & Thailand: Surat Thani, Tha Chana, Tham Khao Sonk Hill & KY091242\\
BYU 62543 & \textit{Cnemaspis thachanaensis} sp. nov.  & Thailand: Surat Thani, Tha Chana, Tham Khao Sonk Hill & KY091243\\
BYU 62544 & \textit{Cnemaspis thachanaensis} sp. nov.  & Thailand: Surat Thani, Tha Chana, Tham Khao Sonk Hill & KY091244\\
\end{longtable}
\end{landscape}
\end{document}
